# Supplementary material for: Comprehensive analysis of B3 family genes in pearl millet (Pennisetum glaucum) and the negative regulator role of PgRAV-04 in drought tolerance
Source: Front Plant Sci. 2024 Jul 29;15:1400301. doi: 10.3389/fpls.2024.1400301 (PMC11317251; doi:10.3389/fpls.2024.1400301)
Supplement: Supplementary file 1 [file Table_1.xlsx]

## Sheet: Sheet1
Supplementary Table 1 The list of Primer used in this study
primer name	primer sequence(5'-3')
Primer used for qRT-PCR under drought and high temperature stress
PgARF-05-F	TATGCGCACCCCAACTACTG
PgARF-05-R	ACAGCATCTCAAATGGGCGA
PgARF-19-F	TTTCGTCCTTTCCGTGGAGG
PgARF-19-R	GATGATGGGGAGGATGCCTG
PgLAV-04-F	ACAGTGGTACCTACCTCCCC
PgLAV-04-R	TCCATTGCCCTGGTTTTGGT
PgLAV-05-F	CACTCCCAGCCTTCAAGAGG
PgLAV-05-R	GGTGCAGCGGGATAAGAAGT
PgRAV-04-F	GCAAGCAGCTCTTCATCGAC
PgRAV-04-R	ATGGCGTCCCTAGCTCTCTT
PgRAV-06-F	GCGATGCCACTGCATTACAC
PgRAV-06-R	TCTGACTGCGAGCTGTTGTT
PgEF-1α-F	AATGATCCGCTGCTGTAACAAG
PgEF-1α-R	AGGCAATCTTGTCTGGGTTGT
Primers used in transgenic construction
PgRAV04-SpeI-F	cgcgtcacgtggaccactagtATGGACAGCACAAGCTGCCT
PgRAV04-BamHI-R	tggaggtcgactggaggatccCTAGGTCAGCGCGAAGTCTATGC
Primers for transgenic tobacco identification
Hyg-F	CTCGGAGGGCGAAGAATCTC
Hyg-R	CAATGACCGCTGTTATGCGG
PgRAV-04 OE-F	TCTAACGGACACCAACCAGC
PgRAV-04 OE-R	GACAAACAAGTGCACGGCAT
qPgRAV04-F	GCAAGCAGCTCTTCATCGAC
qPgRAV04-R	ATGGCGTCCCTAGCTCTCTT
qPActin-F	TCCTGATGGGCAAGTGATTAC
qPActin-R	TTGTATGTGGTCTCGTGGATTC
