# Supplementary material for: Comprehensive analysis of B3 family genes in pearl millet (Pennisetum glaucum) and the negative regulator role of PgRAV-04 in drought tolerance
Source: Front Plant Sci. 2024 Jul 29;15:1400301. doi: 10.3389/fpls.2024.1400301 (PMC11317251; doi:10.3389/fpls.2024.1400301)
Supplement: Supplementary file 2 [file Table_2.xlsx]

## Sheet: Sheet1
Supplementary Table 2 The list of Identification and analysis of PgB3s
Gene name	Gene ID	CDS (bp)	Extrons	Length (aa)	Mw (Da)	pI	Chromosomes location	Type
PgREM_01	Pgl_GLEAN_10015085	1870	8	610	69374.6	8.92	chr4:7334882:7340904(-)	REM
PgREM_02	Pgl_GLEAN_10038607	2008	8	655	73167.9	9.46	chr3:192411806:192416256(+)	REM
PgREM_03	Pgl_GLEAN_10038584	1390	7	453	50495.1	9.1	chr3:191018635:191021813(-)	REM
PgREM_04	Pgl_GLEAN_10038580	1631	8	532	59061	9.13	chr3:190882274:190885267(-)	REM
PgREM_05	Pgl_GLEAN_10038601	1567	7	511	56939.8	8.84	chr3:192166666:192171620(+)	REM
PgREM_06	Pgl_GLEAN_10005166	1650	7	538	60206	8.59	chr2:31133323:31135924(-)	REM
PgREM_07	Pgl_GLEAN_10015084	1537	6	501	56253.7	9.38	chr4:7343138:7345768(-)	REM
PgREM_08	Pgl_GLEAN_10031183	1677	6	547	61140.6	8.55	chr2:37666159:37668961(+)	REM
PgREM_09	Pgl_GLEAN_10015092	2338	11	763	88106	9.27	chr4:7120187:7129741(-)	REM
PgREM_10	Pgl_GLEAN_10005167	1592	6	519	58657.9	8.8	chr2:31097514:31100323(-)	REM
PgREM_11	Pgl_GLEAN_10004784	1084	4	353	40971.1	9.34	chr2:30542032:30543998(-)	REM
PgREM_12	Pgl_GLEAN_10037348	1160	4	378	140284	6.02	chr6:64558937:64569967(-)	REM
PgREM_13	Pgl_GLEAN_10038594	1426	7	465	51152.2	9.48	chr3:191797375:191800065(+)	REM
PgREM_14	Pgl_GLEAN_10004787	1075	4	350	39208.1	6.32	chr2:30509924:30511549(-)	REM
PgREM_15	Pgl_GLEAN_10003606	1218	3	397	45351.8	9.53	chr2:30826295:30828614(-)	REM
PgREM_16	Pgl_GLEAN_10025537	1206	4	393	44234.6	9.05	chr5:58473552:58479254(-)	REM
PgREM_17	Pgl_GLEAN_10015090	1068	4	348	40405.8	8.08	chr4:7218645:7220617(-)	REM
PgREM_18	Pgl_GLEAN_10002192	1668	6	544	60863.9	9.37	chr4:128627479:128632524(+)	REM
PgREM_19	Pgl_GLEAN_10015089	1396	6	455	51260.7	7.23	chr4:7256577:7259843(-)	REM
PgREM_20	Pgl_GLEAN_10004783	974	4	317	36900.9	9.68	chr2:30545827:30547769(-)	REM
PgREM_21	Pgl_GLEAN_10004782	967	4	315	36070.8	9.34	chr2:30554377:30556139(-)	REM
PgREM_22	Pgl_GLEAN_10013356	983	4	320	36330	8.17	chr5:143251347:143252685(-)	REM
PgREM_23	Pgl_GLEAN_10038589	732	4	238	26851.9	8.28	chr3:191441293:191445554(-)	REM
PgREM_24	Pgl_GLEAN_10015093	1117	5	364	41739.6	9.21	chr4:7113019:7115002(-)	REM
PgREM_25	Pgl_GLEAN_10038597	1325	5	432	108461	4.99	chr3:191995313:191997565(+)	REM
PgREM_26	Pgl_GLEAN_10038591	1084	6	353	39559.8	9.5	chr3:191587710:191590869(-)	REM
PgREM_27	Pgl_GLEAN_10010466	1937	6	632	69320.5	5.02	chr6:21123057:21125431(+)	REM
PgREM_28	Pgl_GLEAN_10003365	1010	2	329	35551.1	9.66	scaffold3724:138730:139844(-)	REM
PgREM_29	Pgl_GLEAN_10011009	857	7	279	31641.3	9.15	chr1:204382208:204384886(-)	REM
PgREM_30	Pgl_GLEAN_10037351	548	2	178	19688.3	7.75	chr6:64552489:64553624(-)	REM
PgREM_31	Pgl_GLEAN_10008714	622	5	202	22378.5	6.2	chr5:147501733:147503324(+)	REM
PgREM_32	Pgl_GLEAN_10032211	732	6	238	27632.4	9.06	chr4:50433400:50435471(+)	REM
PgREM_33	Pgl_GLEAN_10000336	1188	6	387	43473.8	7.92	chr5:4020949:4023486(+)	REM
PgRAV_01	Pgl_GLEAN_10012714	784	3	255	28742	10.1	chr6:219743642:219752999(+)	RAV
PgRAV_02	Pgl_GLEAN_10037757	824	1	268	29451.2	9.93	chr5:156093444:156094250(-)	RAV
PgRAV_03	Pgl_GLEAN_10012715	475	1	154	17374.7	10.14	chr6:219689696:219690160(+)	RAV
PgRAV_04	Pgl_GLEAN_10015619	717	1	233	25526.3	9.73	chr1:227806257:227806958(+)	RAV
PgRAV_05	Pgl_GLEAN_10006011	836	2	272	30937.3	6.94	chr4:187895764:187896674(-)	RAV
PgRAV_06	Pgl_GLEAN_10027674	1277	1	416	107357	4.95	chr3:27726221:27727471(+)	RAV
PgRAV_07	Pgl_GLEAN_10038329	692	2	225	25324.8	9.06	chr1:272530798:272531816(-)	RAV
PgRAV_08	Pgl_GLEAN_10003288	560	2	182	19866.5	9.6	chr4:15801556:15802180(-)	RAV
PgRAV_09	Pgl_GLEAN_10025512	594	2	193	21107.6	8.63	chr1:249309747:249310965(-)	RAV
PgRAV_10	Pgl_GLEAN_10002046	665	2	216	23183.4	9.74	chr5:108613176:108614347(+)	RAV
PgARF_01	Pgl_GLEAN_10024721	2779	14	907	99678.8	5.49	chr2:228633687:228638349(-)	ARF
PgARF_02	Pgl_GLEAN_10033932	2675	15	873	96684.8	6.6	chr1:58469732:58476637(+)	ARF
PgARF_03	Pgl_GLEAN_10026138	2859	14	933	103116	5.89	chr5:74176413:74181400(-)	ARF
PgARF_04	Pgl_GLEAN_10000948	2295	12	749	84088.8	6.32	chr6:15520408:15524440(-)	ARF
PgARF_05	Pgl_GLEAN_10035861	1934	10	631	69258.9	6.69	chr6:58376599:58382635(+)	ARF
PgARF_06	Pgl_GLEAN_10013697	2054	11	670	73743.1	8.75	chr1:231028470:231032764(+)	ARF
PgARF_07	Pgl_GLEAN_10022457	2583	14	843	92742.9	6.34	chr4:31141271:31146620(-)	ARF
PgARF_08	Pgl_GLEAN_10010119	1901	4	620	67305.5	7.62	chr5:76571907:76574554(-)	ARF
PgARF_09	Pgl_GLEAN_10016659	2014	5	657	71745.8	8.8	chr2:46943253:46951006(-)	ARF
PgARF_10	Pgl_GLEAN_10016725	2063	14	673	74983.4	5.89	chr3:65669410:65674210(+)	ARF
PgARF_11	Pgl_GLEAN_10002384	1745	8	569	63010.9	7.87	chr1:222839693:222843231(-)	ARF
PgARF_12	Pgl_GLEAN_10028039	2042	14	666	73603.2	5.52	chr3:226220785:226225395(+)	ARF
PgARF_13	Pgl_GLEAN_10002173	2072	12	676	75189.9	5.53	chr1:267408396:267411662(-)	ARF
PgARF_14	Pgl_GLEAN_10038492	3155	15	1030	113488	6.05	chr5:80511241:80518804(+)	ARF
PgARF_15	Pgl_GLEAN_10028880	1665	4	543	58625.4	8.42	chr3:45767775:45770630(-)	ARF
PgARF_16	Pgl_GLEAN_10005347	2302	14	751	82645.6	5.51	chr4:1092187:1097069(-)	ARF
PgARF_17	Pgl_GLEAN_10031941	3183	14	1039	113832	5.83	chr3:299456529:299464788(-)	ARF
PgARF_18	Pgl_GLEAN_10024773	3174	15	1036	114763	6.04	chr2:234627112:234635248(+)	ARF
PgARF_19	Pgl_GLEAN_10001141	1830	10	597	66530.1	6.7	chr6:2979653:2986407(+)	ARF
PgARF_20	Pgl_GLEAN_10031878	2497	12	815	91105	6.61	chr3:300279510:300284359(-)	ARF
PgARF_21	Pgl_GLEAN_10001104	1283	10	418	47529.2	6.24	chr5:47029:55261(+)	ARF
PgARF_22	Pgl_GLEAN_10036550	2531	13	826	91219	5.67	chr2:94690852:94696355(+)	ARF
PgLAV_01	Pgl_GLEAN_10007429	2702	11	882	97523.7	6.4	chr7:553624:560269(+)	LAV
PgLAV_02	Pgl_GLEAN_10015801	2127	9	694	76683	9.08	chr7:20725177:20732893(-)	LAV
PgLAV_03	Pgl_GLEAN_10007362	2146	6	700	73890.9	6.08	chr6:19945909:19949454(+)	LAV
PgLAV_04	Pgl_GLEAN_10031850	1338	9	436	47950.5	6.43	chr3:300767184:300771551(-)	LAV
PgLAV_05	Pgl_GLEAN_10019766	1099	8	358	38551	6.05	chr4:36916240:36918982(-)	LAV
