# Supplementary material for: Comprehensive analysis of B3 family genes in pearl millet (Pennisetum glaucum) and the negative regulator role of PgRAV-04 in drought tolerance
Source: Front Plant Sci. 2024 Jul 29;15:1400301. doi: 10.3389/fpls.2024.1400301 (PMC11317251; doi:10.3389/fpls.2024.1400301)
Supplement: Supplementary file 3 [file Table_3.xlsx]

## Sheet: Sheet1
Supplementary Table 3 The list of B3 homologous genes that have been annotated
Locus name	B3 ID	Gene names	Gene functional annotation	Reference	Closest PgB3s
AT2G46870	At2g46870_RAV	NGA1 F19D11.25 NGATHA1	Induces ABA biosynthesis by activating NCED3 gene during dehydration stress.	https://www.ncbi.nlm.nih.gov/gene/819300	PgRAV_02/05/06
AT3G61970	At3g61970_RAV	NGA2 NGATHA2	Active suppression of a leaf meristem orchestrates determinate leaf growth	https://www.ncbi.nlm.nih.gov/gene/825370	PgRAV_02/06
AT1G01030	At1g01030_RAV	NGA3 NGATHA3 T25K16.3 T25K16_3	Active suppression of a leaf meristem orchestrates determinate leaf growth	https://www.ncbi.nlm.nih.gov/gene/839321	PgRAV_02/06
AT5G62000	At5g62000_ARF	ARF2 ARF1-BINDING PROTEIN ARF1-BP	Encodes an auxin response factor. Mutants have many defects including enlarged rosette leaves, reduced fertility, later senescence, hypocotyl elongation defects, enlarged seeds and enlarged cotyledons. May not mediate auxin effects. Increase in seed size due to increased cell proliferation.	https://www.ncbi.nlm.nih.gov/gene/?term=At5g62000	PgARF_12
AT1G19850	At1g19850_ARF	ARF5 MP	Encodes a transcription factor (IAA24) mediating embryo axis formation and vascular development. Similar to AUXIN RESPONSIVE FACTOR 1 (ARF1) shown to bind to auxin responsive elements (AREs), and to the maize transcriptional activator VIVIPAROUS 1(VP1). In situ hybridization shows expression in provascular tissue of embryos, the emerging shoot primordia, then is restricted to provascular tissue, …	https://www.ncbi.nlm.nih.gov/gene/?term=AT1G19850	PgARF_17
AT1G30330	At1g30330_ARF	ARF6 auxin response factor 6 T4K22.6 T4K22_6	Encodes a member of the auxin response factor family. Mediates auxin response via expression of auxin regulated genes. Acts redundantly with ARF8 to control stamen elongation and flower maturation. Expression of ARF6 is controlled by miR167.	https://www.ncbi.nlm.nih.gov/gene/839913	PgARF_14/16/20
LOC_Os02g06910	Os02g06910_ARF	ARF6A OsARF6a OsARF6 ARF6	Tolerance and resistance - Disease resistance	https://shigen.nig.ac.jp/rice/oryzabase/gene/detail/9999	PgARF_01/03/16
LOC_Os06g46410	Os06g46410_ARF	ARF17 OsARF17	Tolerance and resistance - Disease resistance; Vegetative organ - Leaf	https://shigen.nig.ac.jp/rice/oryzabase/gene/detail/10013	PgARF_01/03/20
LOC_Os11g32110	Os11g32110_ARF	ARF1 OsARF1 arf1 OsARF23 ARF23	Tolerance and resistance - Stress tolerance	https://shigen.nig.ac.jp/rice/oryzabase/gene/detail/6089	PgARF_02
LOC_Os01g70270	Os01g70270_ARF	ARF2 OsARF2 OsARF4 ARF4	Character as QTL - Yield and productivity; Seed - Morphological traits	https://shigen.nig.ac.jp/rice/oryzabase/gene/detail/9997	PgARF_04
LOC_Os05g48870	Os05g48870_ARF	OsARF15 ARF15 ETT1 OsETT1 ARF3b OsARF3-1 ARF3-1 OsARF3 ARF3 DLN154 OsDLN154	Reproductive organ - Spikelet, flower, glume, awn; Vegetative organ - Leaf	https://shigen.nig.ac.jp/rice/oryzabase/gene/detail/9995	PgARF_06
LOC_Os12g29520	Os12g29520_ARF	ARF24 OsARF24	Vegetative organ - Root; Tolerance and resistance - Stress tolerance	https://shigen.nig.ac.jp/rice/oryzabase/gene/detail/10016	PgARF_07
LOC_Os06g47150	Os06g47150_ARF	ARF10 OsARF10 OsARF18 ARF18	Seed - Morphological traits - Endosperm	https://shigen.nig.ac.jp/rice/oryzabase/gene/detail/10002	PgARF_08
LOC_Os10g33940	Os10g33940_ARF	ARF22 OsARF22	Regulates crown root Development in Rice.	https://shigen.nig.ac.jp/rice/oryzabase/gene/detail/10015	PgARF_09
LOC_Os02g35140	Os02g35140_ARF	ARF7 OsARF7	Tillering and small grain 1 dominates the tryptophan aminotransferase family required for local auxin biosynthesis in rice.	https://shigen.nig.ac.jp/rice/oryzabase/gene/detail/10006	PgARF_10/12
LOC_Os01g13520	Os01g13520_ARF	ARF16 OsARF16 OsARF2 OsARF1	Regulates crown root Development in Rice.	https://shigen.nig.ac.jp/rice/oryzabase/gene/detail/10003	PgARF_13
LOC_Os12g41950	Os12g41950_ARF	ARF6B OsARF6b OsARF25 ARF25	Tolerance and resistance - Stress tolerance; Seed - Morphological traits - Grain shape; Tolerance and resistance - Disease resistance	https://shigen.nig.ac.jp/rice/oryzabase/gene/detail/9993	PgARF_14/16
LOC_Os04g56850	Os04g56850_ARF	OsMP OsARF5 OsARF11 DLN125 OsDLN125 OsMP/OsARF11	Regulates stigma and ovule initiation through maintenance of the floral meristem by Auxin Signaling.	https://shigen.nig.ac.jp/rice/oryzabase/gene/detail/9998	PgARF_14/17
LOC_Os02g04810	Os02g04810_ARF	ARF5 OsARF5	Regulates crown root Development in Rice.	https://shigen.nig.ac.jp/rice/oryzabase/gene/detail/10005	PgARF_14/18
LOC_Os06g48950	Os06g48950_ARF	ARF7A OsARF7a OsARF19 ARF19 OsARF7	Vegetative organ - Leaf; Vegetative organ - Root	https://shigen.nig.ac.jp/rice/oryzabase/gene/detail/10000	PgARF_14/18
LOC_Os08g40900	Os08g40900_ARF	ARF7B OsARF7b OsARF21 DLN216 OsDLN216	Auxin mediated signaling pathway	https://shigen.nig.ac.jp/rice/oryzabase/gene/detail/10001	PgARF_14/18
LOC_Os06g09660	Os06g09660_ARF	ARF16 OsARF16	Tolerance and resistance - Stress tolerance	https://shigen.nig.ac.jp/rice/oryzabase/gene/detail/10012	PgARF_14/18/22
LOC_Os04g57610	Os04g57610_ARF	ARF8 OsARF8 OsARF12 ARF12	Tolerance and resistance - Disease resistance; Tolerance and resistance - Stress tolerance	https://shigen.nig.ac.jp/rice/oryzabase/gene/detail/9992	PgARF_14/20
LOC_Os02g41800	Os02g41800_ARF	ARF8 OsARF8	-	https://shigen.nig.ac.jp/rice/oryzabase/gene/detail/10007	PgARF_15
LOC_Os01g48060	Os01g48060_ARF	OsARF2 ARF2 OsETT2 ETT2 ARF3a DLN16 OsDLN16	Tolerance and resistance - Stress tolerance; Vegetative organ - Leaf	https://shigen.nig.ac.jp/rice/oryzabase/gene/detail/9996	PgARF_19
LOC_Os07g48200	Os07g48200_LAV	OsVAL2 VAL2 DLN195 OsDLN195	Regulates seed germination and seedling development by integrating GA and carbohydrate metabolism.	https://shigen.nig.ac.jp/rice/oryzabase/gene/detail/20529	PgLAV_01/02
LOC_Os07g37610	Os07g37610_LAV	GD1 OsVAL1 VAL1 DLN186 OsDLN186	Vegetative organ - Culm; Reproductive organ - Spikelet, flower, glume, awn	https://shigen.nig.ac.jp/rice/oryzabase/gene/detail/20528	PgLAV_02
LOC_Os03g02900	Os03g02900_RAV	-	Affects leaf angle and Seed Size in Rice.	https://shigen.nig.ac.jp/rice/oryzabase/gene/detail/22352	PgRAV_02/05/06
LOC_Os02g45850	Os02g45850_RAV	RAV6	Vegetative organ - Leaf; Seed - Morphological traits	https://shigen.nig.ac.jp/rice/oryzabase/gene/detail/22351	PgRAV_02/06
LOC_Os04g49230	Os04g49230_RAV	RAVL1 RAVL OsRAVL1	Vegetative organ - Leaf; Vegetative organ - Root; Tolerance and resistance - Disease resistance	https://shigen.nig.ac.jp/rice/oryzabase/gene/detail/14293	PgRAV_02/06
LOC_Os08g06120	Os08g06120_RAV	-	Affects leaf angle and Seed Size in Rice.	https://shigen.nig.ac.jp/rice/oryzabase/gene/detail/22355	PgRAV_02/06
LOC_Os11g05740	Os11g05740_RAV	-	Affects leaf angle and Seed Size in Rice.	https://shigen.nig.ac.jp/rice/oryzabase/gene/detail/22356	PgRAV_05/07
LOC_Os01g49830	Os01g49830_RAV	AP2/EREBP127 AP2/EREBP#127	Responsible for salt induction of rice OsRAV2 through ex situ and in situ promoter analysis.	https://shigen.nig.ac.jp/rice/oryzabase/gene/detail/10644	PgRAV_08
LOC_Os05g40280	Os05g40280_REM		ABIVP1 transcription factor	https://shigen.nig.ac.jp/rice/oryzabase/gene/detail/16199	PgREM_29
