# Supplementary material for: Comprehensive analysis of B3 family genes in pearl millet (Pennisetum glaucum) and the negative regulator role of PgRAV-04 in drought tolerance
Source: Front Plant Sci. 2024 Jul 29;15:1400301. doi: 10.3389/fpls.2024.1400301 (PMC11317251; doi:10.3389/fpls.2024.1400301)
Supplement: Supplementary file 4 [file Table_4.xlsx]

## Sheet: Sheet1
Supplementary Table 4 The list of Arabidopsis thaliana as a homologous species for interactions analysi of PgB3s proteins
#node1	node2	node1_A.thaliala	node2_A.thaliala	combined_score
Pgl_GLEAN_10021819	Pgl_GLEAN_10032359	AT2G37630.1	AT1G65620.1	0.995
Pgl_GLEAN_10016394	Pgl_GLEAN_10013735	AT5G57050.1	AT4G33950.1	0.994
Pgl_GLEAN_10029210	Pgl_GLEAN_10006667	AT3G62980.1	AT2G38120.1	0.992
PgLAV_03;PgLAV_04	Pgl_GLEAN_10027710	AT3G24650.1	AT1G21970.1	0.98
PgLAV_05	Pgl_GLEAN_10027710	AT1G28300.1	AT1G21970.1	0.98
PgARF_20	Pgl_GLEAN_10019025	AT5G37020.1	AT1G59640.2	0.966
PgARF_02;PgARF_04;PgARF_07	Pgl_GLEAN_10016716	AT5G62000.1	AT4G18710.1	0.95
Pgl_GLEAN_10035055	Pgl_GLEAN_10021819	AT5G63110.1	AT2G37630.1	0.918
Pgl_GLEAN_10013746	PgARF_05;PgARF_06;PgARF_11;PgARF_19	AT5G42630.1	AT2G33860.1	0.917
Pgl_GLEAN_10021819	PgARF_05;PgARF_06;PgARF_11;PgARF_19	AT2G37630.1	AT2G33860.1	0.915
Pgl_GLEAN_10003302	Pgl_GLEAN_10027710	AT2G25170.1	AT1G21970.1	0.911
Pgl_GLEAN_10035055	Pgl_GLEAN_10015341	AT5G63110.1	AT4G38130.1	0.91
Pgl_GLEAN_10005339	PgARF_14;PgARF_18;PgARF_22	AT2G42430.1	AT1G19220.1	0.906
Pgl_GLEAN_10006667	PgARF_14;PgARF_18;PgARF_22	AT2G38120.1	AT1G19220.1	0.905
Pgl_GLEAN_10006667	PgARF_17	AT2G38120.1	AT1G19850.1	0.903
Pgl_GLEAN_10023703	PgARF_14;PgARF_18;PgARF_22	AT3G58190.1	AT1G19220.1	0.89
PgARF_05;PgARF_06;PgARF_11;PgARF_19	Pgl_GLEAN_10031350	AT2G33860.1	AT2G24765.1	0.888
Pgl_GLEAN_10015341	PgLAV_01	AT4G38130.1	AT4G32010.1	0.884
PgLAV_03;PgLAV_04	Pgl_GLEAN_10024324	AT3G24650.1	AT1G48130.1	0.874
Pgl_GLEAN_10013735	PgRAV_03;PgRAV_09	AT5G66880.1	AT1G13260.1	0.865
PgLAV_02	Pgl_GLEAN_10027710	AT2G30470.1	AT1G21970.1	0.862
Pgl_GLEAN_10003302	PgLAV_05	AT2G25170.1	AT1G28300.1	0.861
Pgl_GLEAN_10016394	PgLAV_03;PgLAV_04	AT5G57050.1	AT3G24650.1	0.861
Pgl_GLEAN_10016716	Pgl_GLEAN_10013735	AT4G18710.1	AT3G50500.2	0.859
Pgl_GLEAN_10015341	Pgl_GLEAN_10003302	AT4G38130.1	AT2G25170.1	0.852
PgARF_05;PgARF_06;PgARF_11;PgARF_19	Pgl_GLEAN_10032359	AT2G33860.1	AT1G65620.1	0.839
Pgl_GLEAN_10029210	PgARF_14;PgARF_18;PgARF_22	AT3G62980.1	AT1G19220.1	0.838
PgARF_02;PgARF_04;PgARF_07	Pgl_GLEAN_10006667	AT5G62000.1	AT2G38120.1	0.837
PgARF_20	Pgl_GLEAN_10006667	AT5G37020.1	AT2G38120.1	0.833
PgLAV_01	Pgl_GLEAN_10027710	AT4G32010.1	AT1G21970.1	0.832
Pgl_GLEAN_10035055	Pgl_GLEAN_10003302	AT5G63110.1	AT2G25170.1	0.822
PgLAV_02	Pgl_GLEAN_10013736	AT2G30470.1	AT1G51700.1	0.797
Pgl_GLEAN_10019464	PgARF_01;PgARF_03;PgARF_16	AT2G01570.1	AT1G30330.2	0.795
Pgl_GLEAN_10014239	PgARF_05;PgARF_06;PgARF_11;PgARF_19	AT3G53020.1	AT2G33860.1	0.793
PgARF_20	Pgl_GLEAN_10029210	AT5G37020.1	AT3G62980.1	0.775
Pgl_GLEAN_10006667	PgARF_01;PgARF_03;PgARF_16	AT2G38120.1	AT1G30330.2	0.769
Pgl_GLEAN_10007542	PgARF_05;PgARF_06;PgARF_11;PgARF_19	AT3G49500.1	AT2G33860.1	0.766
PgLAV_02	Pgl_GLEAN_10003302	AT2G30470.1	AT2G25170.1	0.761
Pgl_GLEAN_10029210	PgARF_17	AT3G62980.1	AT1G19850.1	0.76
PgLAV_03;PgLAV_04	Pgl_GLEAN_10003302	AT3G24650.1	AT2G25170.1	0.756
PgLAV_03;PgLAV_04	Pgl_GLEAN_10019464	AT3G24650.1	AT2G01570.1	0.754
Pgl_GLEAN_10029210	PgARF_15	AT3G62980.1	AT2G28350.1	0.74
Pgl_GLEAN_10016716	PgARF_14;PgARF_18;PgARF_22	AT4G18710.1	AT1G19220.1	0.723
Pgl_GLEAN_10029210	PgARF_01;PgARF_03;PgARF_16	AT3G62980.1	AT1G30330.2	0.723
Pgl_GLEAN_10026844	PgLAV_05	AT2G38880.8	AT1G28300.1	0.711
PgARF_08;PgARF_09	Pgl_GLEAN_10029210	AT4G30080.1	AT3G62980.1	0.71
Pgl_GLEAN_10006667	PgARF_15	AT2G38120.1	AT2G28350.1	0.71
Pgl_GLEAN_10035055	PgLAV_02	AT5G63110.1	AT2G30470.1	0.707
PgARF_02;PgARF_04;PgARF_07	Pgl_GLEAN_10013728	AT5G62000.1	AT4G37580.1	0.7
