# Supplementary material for: Comprehensive analysis of B3 family genes in pearl millet (Pennisetum glaucum) and the negative regulator role of PgRAV-04 in drought tolerance
Source: Front Plant Sci. 2024 Jul 29;15:1400301. doi: 10.3389/fpls.2024.1400301 (PMC11317251; doi:10.3389/fpls.2024.1400301)
Supplement: Supplementary file 5 [file Table_5.xlsx]

## Sheet: Drought stess 
Supplementary Table 5 The list of mean FPKM values of PgB3s at different time points under drought treatment
Gene name	dr-leaf-0h	dr-leaf-12h	dr-leaf-48h	dr-leaf-recovery
PgREM_01	0.0543023	0	0.0271512	0.0271512
PgREM_02	1.43826	2.99006	2.21416	2.21416
PgREM_03	1.29475	2.66925	1.982	1.982
PgREM_04	0.0866653	0.477278	0.281971	0.281971
PgREM_06	0	0.049501	0.0247505	0.0247505
PgREM_07	0.127508	0.0386533	0.0830808	0.0830808
PgREM_09	1.15053	1.4546	1.30256	1.30256
PgREM_12	0	0.011099	0.0055495	0.0055495
PgREM_14	0.028685	0.126886	0.0777857	0.0777857
PgREM_16	2.95542	1.82367	2.38954	2.38954
PgREM_18	1.91893	7.25294	4.58593	4.58593
PgREM_19	0	0.0450923	0.0225462	0.0225462
PgREM_21	0	0.00958267	0.00479133	0.00479133
PgREM_22	1.97732	0.978819	1.47807	1.47807
PgREM_24	0	0.013304	0.006652	0.006652
PgREM_25	0	0.336127	0.168064	0.168064
PgREM_26	0.834366	1.13682	0.985596	0.985596
PgREM_29	2.92026	1.94651	2.43339	2.43339
PgREM_30	1.41812	2.88861	2.15337	2.15337
PgREM_31	3.6996	0.628071	2.16384	2.16384
PgREM_32	0.0870587	0	0.0435293	0.0435293
PgRAV_01	21.9923	9.55072	15.7715	15.7715
PgRAV_02	0.736754	1.84276	1.28976	1.28976
PgRAV_03	0.225507	0.256861	0.241184	0.241184
PgRAV_04	4.15897	2.75271	3.45584	3.45584
PgRAV_06	0.134592	0.153517	0.144054	0.144054
PgRAV_08	0	0.03231	0.016155	0.016155
PgRAV_10	0.299766	0.377307	0.338537	0.338537
PgARF_01	3.85701	8.32333	6.09017	6.09017
PgARF_02	63.9421	99.4893	81.7157	81.7157
PgARF_03	8.22506	6.78781	7.50643	7.50643
PgARF_04	129.264	139.657	134.46	134.46
PgARF_05	10.1673	19.8	14.9837	14.9837
PgARF_06	10.3403	14.5749	12.4576	12.4576
PgARF_07	7.64418	18.1408	12.8925	12.8925
PgARF_08	17.1754	9.52719	13.3513	13.3513
PgARF_09	2.96677	2.66369	2.81523	2.81523
PgARF_10	28.7464	32.7647	30.7555	30.7555
PgARF_11	0.290794	0.612535	0.451665	0.451665
PgARF_12	101.282	41.2394	71.2605	71.2605
PgARF_13	2.32282	9.81698	6.0699	6.0699
PgARF_14	0.795098	2.77402	1.78456	1.78456
PgARF_15	2.79231	4.07649	3.4344	3.4344
PgARF_16	0.71601	5.40136	3.05868	3.05868
PgARF_17	3.43564	4.60054	4.01809	4.01809
PgARF_18	7.46192	15.8659	11.6639	11.6639
PgARF_19	0.766352	4.03812	2.40223	2.40223
PgARF_20	1.23292	3.40375	2.31834	2.31834
PgARF_21	0.705556	3.42559	2.06557	2.06557
PgARF_22	1.27932	1.69657	1.48794	1.48794
PgLAV_01	29.4228	32.751	31.0869	31.0869
PgLAV_02	19.9512	17.297	18.6241	18.6241
PgLAV_04	5.94869	7.53957	6.74413	6.74413
PgLAV_05	17.2364	25.0167	21.1266	21.1266
