# Supplementary material for: Comprehensive analysis of B3 family genes in pearl millet (Pennisetum glaucum) and the negative regulator role of PgRAV-04 in drought tolerance
Source: Front Plant Sci. 2024 Jul 29;15:1400301. doi: 10.3389/fpls.2024.1400301 (PMC11317251; doi:10.3389/fpls.2024.1400301)
Supplement: Supplementary file 6 [file Table_6.xlsx]

## Sheet: Sheet1
Supplementary Table 6 The list of mean FPKM values of PgB3s at different time points under high-temperature treatment
Gene name	ht-leaf-0h	ht-leaf-12h	ht-leaf-148h	ht-leaf-recovery
PgREM_01	0.048025	0	0.0240125	0
PgREM_02	0.946632	2.22312	1.58488	2.01777
PgREM_03	0.77951	1.72056	1.25003	2.21571
PgREM_04	0.071488	0.472231	0.27186	0.156943
PgREM_06	0.0662467	0	0.0331233	0.0735493
PgREM_07	0.0981833	0.017685	0.0579342	0.0739087
PgREM_08	0.0181883	0	0.00909417	0
PgREM_09	1.8042	1.56551	1.68486	1.3369
PgREM_12	0	0.0156833	0.00784167	0
PgREM_14	0.086734	0.408048	0.247391	0.131912
PgREM_16	1.92908	2.63172	2.2804	3.53768
PgREM_18	2.45219	11.1517	6.80196	3.43753
PgREM_20	0	0.0317557	0.0158778	0
PgREM_21	0.091277	0.12041	0.105843	0.0171847
PgREM_22	10.6238	0.993661	5.80874	1.00707
PgREM_23	0	0	0	0.0300727
PgREM_24	0	0.125013	0.0625065	0
PgREM_25	0.0802573	0.423018	0.251638	0.280976
PgREM_26	0.187441	0.445055	0.316248	1.19217
PgREM_27	0	0	0	0.0161403
PgREM_29	2.76654	1.62484	2.19569	1.81134
PgREM_30	2.15935	1.82188	1.99062	2.03757
PgREM_31	0.523071	1.3649	0.943986	21.7748
PgREM_32	0.968518	0.414104	0.691311	0.284449
PgRAV_01	11.2248	7.01526	9.12004	22.9639
PgRAV_02	0.94694	1.025	0.985971	1.14061
PgRAV_03	0.0488983	0.236191	0.142545	0.209705
PgRAV_04	1.73221	9.94501	5.83861	2.97739
PgRAV_05	0.0183023	0.116493	0.0673975	0
PgRAV_06	0.289287	0.623181	0.456234	0.328052
PgRAV_08	0.169409	0	0.0847047	0
PgRAV_10	0.0899697	0.427954	0.258962	0.111177
PgARF_01	3.63941	7.76337	5.70139	7.6679
PgARF_02	64.1197	116.566	90.3426	129.272
PgARF_03	9.31579	21.0038	15.1598	15.7464
PgARF_04	92.0141	117.772	104.893	127.053
PgARF_05	7.30444	23.484	15.3942	6.57532
PgARF_06	9.74965	12.0545	10.9021	3.12957
PgARF_07	8.47095	18.7702	13.6206	24.7072
PgARF_08	13.8848	22.9872	18.436	16.0213
PgARF_09	5.3386	3.58904	4.46382	8.36425
PgARF_10	25.8926	34.8693	30.3809	31.8793
PgARF_11	0.292739	3.2129	1.75282	0.912489
PgARF_12	61.4182	43.8178	52.618	67.0819
PgARF_13	1.89055	10.7193	6.30492	5.87691
PgARF_14	0.66673	4.11126	2.38899	3.66538
PgARF_15	5.52399	8.12995	6.82697	0.410772
PgARF_16	0.954241	9.42183	5.18803	1.48674
PgARF_17	4.60623	5.05269	4.82946	3.52071
PgARF_18	5.69482	19.9636	12.8292	11.5884
PgARF_19	0.73259	6.00903	3.37081	0.333902
PgARF_20	1.73789	6.51435	4.12612	1.32884
PgARF_21	1.08474	5.89569	3.49022	1.13055
PgARF_22	0.810228	5.06159	2.93591	15.4521
PgLAV_01	27.1323	27.1896	27.1609	28.9587
PgLAV_02	19.875	22.4836	21.1793	20.904
PgLAV_04	6.48055	12.5609	9.52074	10.625
PgLAV_05	13.6566	30.6785	22.1676	15.501
