# Supplementary material for: Comprehensive analysis of B3 family genes in pearl millet (Pennisetum glaucum) and the negative regulator role of PgRAV-04 in drought tolerance
Source: Front Plant Sci. 2024 Jul 29;15:1400301. doi: 10.3389/fpls.2024.1400301 (PMC11317251; doi:10.3389/fpls.2024.1400301)
Supplement: Supplementary file 7 [file Table_7.xlsx]

## Sheet: MDA
Supplementary Table 7 The physiological experiment data of three transgenic lines and the WT plants
line name	0 d (nmol/g FW)	9 d (nmol/g FW)	16 d (nmol/g FW)	Rewatering 3 d (nmol/g FW)
WT-1-1	6.885	8.233	13.391	11.471
WT-1-2	6.317	7.568	12.867	11.937
WT-1-3	6.572	7.721	12.962	12.252
WT-2-1	6.751	7.275	12.682	12.562
WT-2-2	6.783	6.461	12.426	11.221
WT-2-3	6.337	6.587	12.621	11.561
WT-3-1	7.842	8.494	13.263	12.582
WT-3-2	8.374	8.154	12.672	13.467
WT-3-3	7.419	7.739	13.468	12.205
OE-1-1	5.582	6.484	18.577	21.386
OE-1-2	5.627	5.562	13.505	14.873
OE-1-3	5.743	6.262	15.821	16.908
OE-2-1	6.477	5.068	22.398	14.346
OE-2-2	6.377	5.856	17.716	10.053
OE-2-3	5.559	5.334	19.785	11.731
OE-3-1	4.487	6.345	19.782	9.283
OE-3-2	4.164	5.769	15.358	13.437
OE-3-3	3.558	6.565	17.247	11.754

## Sheet: RWC
Supplementary Table 7 The physiological experiment data of three transgenic lines and the WT plants
line name	0 d	9 d	16 d	Rewatering 3 d
WT-1-1	85.959	87.376	76.265	75.798
WT-1-2	80.366	81.542	74.142	70.557
WT-1-3	87.741	85.298	70.028	68.243
WT-2-1	84.125	89.588	77.387	72.511
WT-2-2	78.226	81.219	69.724	88.352
WT-2-3	81.022	85.706	71.419	84.805
WT-3-1	74.279	88.589	76.098	78.189
WT-3-2	85.917	79.276	73.276	74.211
WT-3-3	78.742	83.942	71.521	70.135
OE-1-1	85.153	89.533	67.275	87.738
OE-1-2	78.067	81.629	73.893	72.311
OE-1-3	80.235	83.026	71.491	77.014
OE-2-1	83.872	87.286	81.582	76.806
OE-2-2	73.918	77.559	71.715	64.204
OE-2-3	76.784	82.738	73.627	66.358
OE-3-1	85.801	79.365	78.048	83.288
OE-3-2	74.632	84.059	61.584	73.605
OE-3-3	79.178	77.624	68.263	76.931

## Sheet: Proline
Supplementary Table 7 The physiological experiment data of three transgenic lines and the WT plants
line name	0 d (ug/g FW)	9 d (ug/g FW)	16 d (ug/g FW)	Rewatering 3 d (ug/g FW)
WT-1-1	23.817	16.727	36.596	34.391
WT-1-2	18.063	18.541	31.147	30.527
WT-1-3	20.201	11.305	32.362	31.134
WT-2-1	26.874	11.487	26.097	43.592
WT-2-2	23.538	12.636	31.385	36.135
WT-2-3	20.161	14.336	27.528	37.308
WT-3-1	25.194	8.692	34.298	38.876
WT-3-2	18.667	13.328	30.723	34.764
WT-3-3	20.148	11.102	29.253	36.132
OE-1-1	15.467	23.739	31.643	25.715
OE-1-2	10.734	16.271	26.139	21.347
OE-1-3	12.081	19.326	27.015	23.202
OE-2-1	20.383	7.781	29.257	26.413
OE-2-2	13.946	13.272	25.126	22.277
OE-2-3	11.527	10.328	27.033	23.831
OE-3-1	18.395	9.749	32.643	31.723
OE-3-2	13.778	9.171	24.298	25.288
OE-3-3	17.541	8.315	27.144	28.541

## Sheet: APX
Supplementary Table 7 The physiological experiment data of three transgenic lines and the WT plants
line name	0 d (U/mg protein)	9 d (U/mg protein)	16 d (U/mg protein)	Rewatering 3 d (U/mg protein)
WT-1-1	2.692	3.438	4.106	3.718
WT-1-2	2.304	3.65	3.547	3.206
WT-1-3	2.823	3.134	3.832	3.311
WT-2-1	2.224	2.872	3.722	3.287
WT-2-2	2.523	2.686	3.672	3.671
WT-2-3	2.104	2.625	4.038	3.192
WT-3-1	1.838	3.746	3.763	2.692
WT-3-2	2.086	4.182	3.821	2.763
WT-3-3	2.261	3.528	3.546	3.318
OE-1-1	2.481	5.341	3.437	4.728
OE-1-2	2.508	5.134	3.219	4.362
OE-1-3	2.194	5.202	3.165	4.424
OE-2-1	2.794	4.367	3.373	5.143
OE-2-2	2.362	4.418	3.725	4.871
OE-2-3	2.621	3.852	3.158	4.697
OE-3-1	2.725	2.869	3.318	4.662
OE-3-2	2.478	2.689	3.159	4.372
OE-3-3	2.814	2.597	3.086	4.114

## Sheet: CAT
Supplementary Table 7 The physiological experiment data of three transgenic lines and the WT plants
line name	0 d (U/mg protein)	9 d (U/mg protein)	16 d (U/mg protein)	Rewatering 3 d (U/mg protein)
WT-1-1	24.286	19.137	36.817	11.327
WT-1-2	27.524	15.629	34.764	11.835
WT-1-3	25.271	18.474	33.216	13.164
WT-2-1	26.474	14.114	30.433	23.289
WT-2-2	23.762	15.367	29.671	18.326
WT-2-3	25.581	12.485	32.585	21.118
WT-3-1	25.234	28.447	37.688	14.398
WT-3-2	30.296	28.126	33.561	12.287
WT-3-3	27.362	25.259	35.772	16.813
OE-1-1	23.047	20.841	32.698	25.287
OE-1-2	20.259	22.334	29.835	26.646
OE-1-3	20.361	19.692	27.459	28.313
OE-2-1	26.298	26.789	28.598	18.335
OE-2-2	24.186	28.207	29.739	21.585
OE-2-3	23.581	29.911	27.377	20.187
OE-3-1	18.413	10.802	25.238	14.833
OE-3-2	21.691	12.521	27.115	13.591
OE-3-3	19.285	11.014	23.179	15.896

## Sheet: SOD
Supplementary Table 7 The physiological experiment data of three transgenic lines and the WT plants
line name	0 d (U/mg protein)	9 d (U/mg protein)	16 d (U/mg protein)	Rewatering 3 d (U/mg protein)
WT-1-1	263.866	269.285	387.431	408.465
WT-1-2	275.671	248.608	368.174	389.974
WT-1-3	273.183	267.527	375.012	394.285
WT-2-1	316.324	319.289	348.987	313.487
WT-2-2	337.198	297.528	366.713	308.618
WT-2-3	311.028	310.191	359.501	316.789
WT-3-1	307.525	418.297	362.623	437.223
WT-3-2	321.709	436.384	382.378	459.706
WT-3-3	312.317	423.063	372.291	451.312
OE-1-1	335.713	458.776	386.609	452.317
OE-1-2	374.17	438.389	351.958	470.481
OE-1-3	329.321	496.295	373.613	478.375
OE-2-1	352.767	381.386	314.266	451.173
OE-2-2	347.673	345.652	340.728	460.286
OE-2-3	358.135	357.281	323.269	443.858
OE-3-1	190.821	289.289	393.942	359.378
OE-3-2	178.471	300.531	367.539	391.954
OE-3-3	198.13	305.246	361.867	372.397

## Sheet: POD
Supplementary Table 7 The physiological experiment data of three transgenic lines and the WT plants
line name	0 d (U/mg protein)	9 d (U/mg protein)	16 d (U/mg protein)	Rewatering 3 d (U/mg protein)
WT-1-1	94.748	102.329	223.374	273.326
WT-1-2	87.632	113.713	202.253	245.543
WT-1-3	95.971	98.521	209.505	258.511
WT-2-1	84.658	139.638	203.146	212.235
WT-2-2	93.526	135.457	189.384	185.442
WT-2-3	97.152	140.374	193.663	193.337
WT-3-1	99.413	119.254	187.421	243.536
WT-3-2	89.762	108.439	183.185	232.304
WT-3-3	95.028	110.547	207.309	228.438
OE-1-1	103.898	141.254	189.865	183.456
OE-1-2	112.676	153.122	195.588	186.863
OE-1-3	105.162	160.051	192.576	191.405
OE-2-1	128.239	154.287	194.025	216.427
OE-2-2	109.807	165.413	195.514	209.129
OE-2-3	117.026	178.478	207.837	224.357
OE-3-1	112.834	143.027	199.374	176.874
OE-3-2	107.413	156.326	211.378	191.783
OE-3-3	124.203	151.327	188.295	180.231
